# Supplementary material for: Computational Insights into Glucose Tolerance and Stimulation in a Family 1 β‑glucosidase
Source: J Chem Inf Model. 2025 Jul 1;65(13):7102–12. doi: 10.1021/acs.jcim.5c00922 (PMC12264956; doi:10.1021/acs.jcim.5c00922)
Supplement: Supplementary file 1 [file ci5c00922_si_001.zip]

Archive with 640 entries (606 files):
- files/
- files/systemA_US/
- files/systemA_US/us_6.20.sh
- files/systemA_US/us_20.00.sh
- files/systemA_US/us_5.30.sh
- files/systemA_US/us_25.00.sh
- files/systemA_US/us_19.00.sh
- files/systemA_US/us_8.60.sh
- files/systemA_US/us_20.50.sh
- files/systemA_US/us_9.20.sh
- files/systemA_US/us_8.00.sh
- files/systemA_US/us_4.10.sh
- files/systemA_US/us_9.50.sh
- files/systemA_US/inputs/
- files/systemA_US/inputs/eq_21.00.in
- files/systemA_US/inputs/eq_15.00.in
- files/systemA_US/inputs/eq_26.00.in
- files/systemA_US/inputs/min_11.00.in
- files/systemA_US/inputs/min_28.50.in
- files/systemA_US/inputs/din_5.90.in
- files/systemA_US/inputs/din_8.30.in
- files/systemA_US/inputs/din_26.00.in
- files/systemA_US/inputs/eq_23.50.in
- files/systemA_US/inputs/min_8.30.in
- files/systemA_US/inputs/min_4.70.in
- files/systemA_US/inputs/eq_22.50.in
- files/systemA_US/inputs/eq_7.70.in
- files/systemA_US/inputs/din_8.90.in
- files/systemA_US/inputs/din_4.10.in
- files/systemA_US/inputs/min_8.60.in
- files/systemA_US/inputs/eq_5.30.in
- files/systemA_US/inputs/eq_4.40.in
- files/systemA_US/inputs/min_16.00.in
- files/systemA_US/inputs/eq_5.90.in
- files/systemA_US/inputs/min_5.30.in
- files/systemA_US/inputs/din_15.50.in
- files/systemA_US/inputs/min_4.40.in
- files/systemA_US/inputs/eq_8.00.in
- files/systemA_US/inputs/min_6.50.in
- files/systemA_US/inputs/min_16.50.in
- files/systemA_US/inputs/eq_26.50.in
- files/systemA_US/inputs/din_10.50.in
- files/systemA_US/inputs/eq_4.70.in
- files/systemA_US/inputs/eq_25.00.in
- files/systemA_US/inputs/min_21.50.in
- files/systemA_US/inputs/min_23.50.in
- files/systemA_US/inputs/din_7.10.in
- files/systemA_US/inputs/din_28.50.in
- files/systemA_US/inputs/din_23.00.in
- files/systemA_US/inputs/eq_18.00.in
- files/systemA_US/inputs/din_28.00.in
- files/systemA_US/inputs/eq_19.00.in
- files/systemA_US/inputs/min_15.00.in
- files/systemA_US/inputs/min_23.00.in
- files/systemA_US/inputs/eq_16.00.in
- files/systemA_US/inputs/eq_6.50.in
- files/systemA_US/inputs/din_12.50.in
- files/systemA_US/inputs/din_26.50.in
- files/systemA_US/inputs/eq_24.00.in
- files/systemA_US/inputs/min_20.00.in
- files/systemA_US/inputs/din_23.50.in
- files/systemA_US/inputs/din_17.50.in
- files/systemA_US/inputs/din_25.50.in
- files/systemA_US/inputs/eq_21.50.in
- files/systemA_US/inputs/eq_17.00.in
- files/systemA_US/inputs/min_10.50.in
- files/systemA_US/inputs/min_12.50.in
- files/systemA_US/inputs/din_21.00.in
- files/systemA_US/inputs/min_6.80.in
- files/systemA_US/inputs/din_6.80.in
- files/systemA_US/inputs/eq_29.50.in
- files/systemA_US/inputs/min_9.50.in
- files/systemA_US/inputs/eq_9.20.in
- files/systemA_US/inputs/eq_10.50.in
- files/systemA_US/inputs/min_9.20.in
- files/systemA_US/inputs/eq_3.80.in
- files/systemA_US/inputs/eq_3.50.in
- files/systemA_US/inputs/eq_22.00.in
- files/systemA_US/inputs/din_29.50.in
- files/systemA_US/inputs/eq_7.40.in
- files/systemA_US/inputs/eq_12.50.in
- files/systemA_US/inputs/min_30.00.in
- files/systemA_US/inputs/eq_11.50.in
- files/systemA_US/inputs/min_14.50.in
- files/systemA_US/inputs/eq_20.50.in
- files/systemA_US/inputs/min_3.80.in
- files/systemA_US/inputs/min_20.50.in
- files/systemA_US/inputs/din_11.00.in
- files/systemA_US/inputs/min_22.00.in
- files/systemA_US/inputs/min_15.50.in
- files/systemA_US/inputs/eq_4.10.in
- files/systemA_US/inputs/eq_13.00.in
- files/systemA_US/inputs/din_3.50.in
- files/systemA_US/inputs/din_7.70.in
- files/systemA_US/inputs/din_9.50.in
- files/systemA_US/inputs/eq_11.00.in
- files/systemA_US/inputs/din_8.00.in
- files/systemA_US/inputs/min_17.50.in
- files/systemA_US/inputs/min_18.50.in
- files/systemA_US/inputs/din_24.50.in
- files/systemA_US/inputs/min_8.00.in
- files/systemA_US/inputs/din_12.00.in
- files/systemA_US/inputs/din_5.60.in
- files/systemA_US/inputs/din_19.50.in
- files/systemA_US/inputs/din_15.00.in
- files/systemA_US/inputs/min_11.50.in
- files/systemA_US/inputs/din_16.50.in
- files/systemA_US/inputs/eq_12.00.in
- files/systemA_US/inputs/min_25.50.in
- files/systemA_US/inputs/din_11.50.in
- files/systemA_US/inputs/eq_8.60.in
- files/systemA_US/inputs/eq_6.20.in
- files/systemA_US/inputs/min_3.50.in
- files/systemA_US/inputs/din_14.00.in
- files/systemA_US/inputs/eq_13.50.in
- files/systemA_US/inputs/din_22.00.in
- files/systemA_US/inputs/min_18.00.in
- files/systemA_US/inputs/min_27.00.in
- files/systemA_US/inputs/min_28.00.in
- files/systemA_US/inputs/din_25.00.in
- files/systemA_US/inputs/eq_27.50.in
- files/systemA_US/inputs/din_6.50.in
- files/systemA_US/inputs/eq_29.00.in
- files/systemA_US/inputs/eq_10.00.in
- files/systemA_US/inputs/din_18.00.in
- files/systemA_US/inputs/din_13.50.in
- files/systemA_US/inputs/min_7.70.in
- files/systemA_US/inputs/min_13.50.in
- files/systemA_US/inputs/din_17.00.in
- files/systemA_US/inputs/eq_14.50.in
- files/systemA_US/inputs/min_19.50.in
- files/systemA_US/inputs/min_24.00.in
- files/systemA_US/inputs/min_7.40.in
- files/systemA_US/inputs/din_16.00.in
- files/systemA_US/inputs/din_22.50.in
- files/systemA_US/inputs/min_22.50.in
- files/systemA_US/inputs/min_13.00.in
- files/systemA_US/inputs/din_5.00.in
- files/systemA_US/inputs/din_27.50.in
- files/systemA_US/inputs/min_5.00.in
- files/systemA_US/inputs/eq_27.00.in
- files/systemA_US/inputs/din_30.00.in
- files/systemA_US/inputs/din_10.00.in
- files/systemA_US/inputs/din_5.30.in
- files/systemA_US/inputs/eq_28.00.in
- files/systemA_US/inputs/eq_16.50.in
- files/systemA_US/inputs/eq_6.80.in
- files/systemA_US/inputs/min_25.00.in
- files/systemA_US/inputs/din_13.00.in
- files/systemA_US/inputs/din_19.00.in
- files/systemA_US/inputs/din_8.60.in
- files/systemA_US/inputs/eq_23.00.in
- files/systemA_US/inputs/din_24.00.in
- files/systemA_US/inputs/eq_14.00.in
- files/systemA_US/inputs/eq_24.50.in
- files/systemA_US/inputs/min_29.00.in
- files/systemA_US/inputs/din_27.00.in
- files/systemA_US/inputs/min_12.00.in
- files/systemA_US/inputs/din_21.50.in
- files/systemA_US/inputs/min_24.50.in
- files/systemA_US/inputs/eq_9.50.in
- files/systemA_US/inputs/din_7.40.in
- files/systemA_US/inputs/min_26.00.in
- files/systemA_US/inputs/min_5.90.in
- files/systemA_US/inputs/eq_8.30.in
- files/systemA_US/inputs/min_8.90.in
- files/systemA_US/inputs/eq_8.90.in
- files/systemA_US/inputs/eq_15.50.in
- files/systemA_US/inputs/min_27.50.in
- files/systemA_US/inputs/min_5.60.in
- files/systemA_US/inputs/din_4.40.in
- files/systemA_US/inputs/din_6.20.in
- files/systemA_US/inputs/din_14.50.in
- files/systemA_US/inputs/eq_7.10.in
- files/systemA_US/inputs/min_6.20.in
- files/systemA_US/inputs/din_20.50.in
- files/systemA_US/inputs/eq_25.50.in
- files/systemA_US/inputs/min_29.50.in
- files/systemA_US/inputs/min_26.50.in
- files/systemA_US/inputs/min_4.10.in
- files/systemA_US/inputs/min_7.10.in
- files/systemA_US/inputs/din_9.20.in
- files/systemA_US/inputs/eq_18.50.in
- files/systemA_US/inputs/min_17.00.in
- files/systemA_US/inputs/eq_5.00.in
- files/systemA_US/inputs/din_3.80.in
- files/systemA_US/inputs/eq_5.60.in
- files/systemA_US/inputs/eq_17.50.in
- files/systemA_US/inputs/din_29.00.in
- files/systemA_US/inputs/din_20.00.in
- files/systemA_US/inputs/min_21.00.in
- files/systemA_US/inputs/min_14.00.in
- files/systemA_US/inputs/eq_30.00.in
- files/systemA_US/inputs/din_4.70.in
- files/systemA_US/inputs/min_19.00.in
- files/systemA_US/inputs/eq_28.50.in
- files/systemA_US/inputs/eq_19.50.in
- files/systemA_US/inputs/din_18.50.in
- files/systemA_US/inputs/min_10.00.in
- files/systemA_US/inputs/eq_20.00.in
- files/systemA_US/us_14.00.sh
- files/systemA_US/us_10.50.sh
- files/systemA_US/us_18.00.sh
- files/systemA_US/eq3.rst
- files/systemA_US/us_28.50.sh
- files/systemA_US/us_21.50.sh
- files/systemA_US/umbrella/
- files/systemA_US/us_11.00.sh
- files/systemA_US/us_22.00.sh
- files/systemA_US/us_29.50.sh
- files/systemA_US/us_24.00.sh
- files/systemA_US/bgl.prmtop
- files/systemA_US/us_23.50.sh
- files/systemA_US/us_4.70.sh
- files/systemA_US/us_12.00.sh
- files/systemA_US/us_6.80.sh
- files/systemA_US/us_7.70.sh
- files/systemA_US/us_4.40.sh
- files/systemA_US/us_30.00.sh
- files/systemA_US/us_16.50.sh
- files/systemA_US/us_8.30.sh
- files/systemA_US/us_28.00.sh
- files/systemA_US/us_27.50.sh
- files/systemA_US/us_21.00.sh
- files/systemA_US/us_19.50.sh
- files/systemA_US/us_15.00.sh
- files/systemA_US/us_12.50.sh
- files/systemA_US/restraints/
- files/systemA_US/restraints/distance_25.00.res
- files/systemA_US/restraints/distance_26.50.res
- files/systemA_US/restraints/distance_5.90.res
- files/systemA_US/restraints/distance_21.50.res
- files/systemA_US/restraints/distance_20.00.res
- files/systemA_US/restraints/distance_3.80.res
- files/systemA_US/restraints/distance_7.70.res
- files/systemA_US/restraints/distance_29.00.res
- files/systemA_US/restraints/distance_13.00.res
- files/systemA_US/restraints/distance_25.50.res
- files/systemA_US/restraints/distance_4.10.res
- files/systemA_US/restraints/distance_22.00.res
- files/systemA_US/restraints/distance_11.00.res
- files/systemA_US/restraints/distance_16.00.res
- files/systemA_US/restraints/distance_5.60.res
- files/systemA_US/restraints/distance_16.50.res
- files/systemA_US/restraints/distance_7.40.res
- files/systemA_US/restraints/distance_14.50.res
- files/systemA_US/restraints/distance_5.30.res
- files/systemA_US/restraints/distance_9.50.res
- files/systemA_US/restraints/distance_13.50.res
- files/systemA_US/restraints/distance_19.00.res
- files/systemA_US/restraints/distance_23.00.res
- files/systemA_US/restraints/distance_8.90.res
- files/systemA_US/restraints/distance_29.50.res
- files/systemA_US/restraints/distance_6.80.res
- files/systemA_US/restraints/distance_8.60.res
- files/systemA_US/restraints/distance_22.50.res
- files/systemA_US/restraints/distance_8.30.res
- files/systemA_US/restraints/distance_18.00.res
- files/systemA_US/restraints/distance_19.50.res
- files/systemA_US/restraints/distance_17.50.res
- files/systemA_US/restraints/distance_4.40.res
- files/systemA_US/restraints/distance_23.50.res
- files/systemA_US/restraints/distance_8.00.res
- files/systemA_US/restraints/distance_9.20.res
- files/systemA_US/restraints/distance_27.00.res
- files/systemA_US/restraints/distance_3.50.res
- files/systemA_US/restraints/distance_10.50.res
- files/systemA_US/restraints/distance_15.00.res
- files/systemA_US/restraints/distance_12.50.res
- files/systemA_US/restraints/distance_21.00.res
- files/systemA_US/restraints/distance_4.70.res
- files/systemA_US/restraints/distance_6.50.res
- files/systemA_US/restraints/distance_15.50.res
- files/systemA_US/restraints/distance_11.50.res
- files/systemA_US/restraints/distance_12.00.res
- files/systemA_US/restraints/distance_26.00.res
- files/systemA_US/restraints/distance_6.20.res
- files/systemA_US/restraints/distance_28.50.res
- files/systemA_US/restraints/distance_20.50.res
- files/systemA_US/restraints/distance_27.50.res
- files/systemA_US/restraints/distance_18.50.res
- files/systemA_US/restraints/distance_7.10.res
- files/systemA_US/restraints/distance_30.00.res
- files/systemA_US/restraints/distance_24.50.res
- files/systemA_US/restraints/distance_17.00.res
- files/systemA_US/restraints/distance_14.00.res
- files/systemA_US/restraints/distance_28.00.res
- files/systemA_US/restraints/distance_5.00.res
- files/systemA_US/restraints/distance_24.00.res
- files/systemA_US/restraints/distance_10.00.res
- files/systemA_US/us_26.00.sh
- files/systemA_US/output/
- files/systemA_US/us_29.00.sh
- files/systemA_US/us_17.50.sh
- files/systemA_US/us_3.80.sh
- files/systemA_US/us_24.50.sh
- files/systemA_US/us_3.50.sh
- files/systemA_US/us_11.50.sh
- files/systemA_US/us_8.90.sh
- files/systemA_US/us_7.10.sh
[truncated: 340 more entries]
