# Supplementary material for: Computational Insights into Glucose Tolerance and Stimulation in a Family 1 β‑glucosidase
Source: J Chem Inf Model. 2025 Jul 1;65(13):7102–12. doi: 10.1021/acs.jcim.5c00922 (PMC12264956; doi:10.1021/acs.jcim.5c00922)
Supplement: Supplementary file 1 [file ci5c00922_si_001.zip › files/systemA_US/us_9.50.sh]

#!/bin/bash

PRMTOP="bgl.prmtop"

# Min 1

pmemd.cuda -O -i inputs/min_9.50.in -o output/min_9.50.out -p $PRMTOP -c output/din_9.20.rst -r output/min_9.50.rst

# Eq 1
pmemd.cuda -O -i inputs/eq_9.50.in -o output/eq_9.50.out -p $PRMTOP -c output/min_9.50.rst -r output/eq_9.50.rst -x output/eq_9.50.nc

# Din 1
pmemd.cuda -O -i inputs/din_9.50.in -o output/din_9.50.out -p $PRMTOP -c output/eq_9.50.rst -r output/din_9.50.rst -x output/din_9.50.nc
