# Supplementary material for: Computational Insights into Glucose Tolerance and Stimulation in a Family 1 β‑glucosidase
Source: J Chem Inf Model. 2025 Jul 1;65(13):7102–12. doi: 10.1021/acs.jcim.5c00922 (PMC12264956; doi:10.1021/acs.jcim.5c00922)
Supplement: Supplementary file 1 [file ci5c00922_si_001.zip › files/systemA_US/inputs/min_8.60.in]

initial minimization                                                           
 &cntrl  
  imin   = 1,
  maxcyc = 500,
  ncyc   = 250,
  ntb    = 1,
  cut    = 8.0,
  ntc = 2, ntf=2  !  shake nos H 
  ntpr = 100,  
  ntwx = 200,
  ntwr = 100, 
  nmropt = 1 ! restraints para US                                                
 /   
 &wt   
  type='END',  ! nao fazer nada com os restraints  
 &end 
 DISANG=restraints/distance_8.60.res
