# Supplementary material for: Computational Insights into Glucose Tolerance and Stimulation in a Family 1 β‑glucosidase
Source: J Chem Inf Model. 2025 Jul 1;65(13):7102–12. doi: 10.1021/acs.jcim.5c00922 (PMC12264956; doi:10.1021/acs.jcim.5c00922)
Supplement: Supplementary file 1 [file ci5c00922_si_001.zip › files/systemA_US/inputs/eq_18.50.in]

initial equilibration   
 &cntrl
  imin = 0,
  irest = 0,
  ntx = 1,
  ntb = 2,
  cut = 8.0,
  ntr = 0,
  ntc = 2,
  ntf = 2,
  iwrap = 1,
  ioutfm = 1,
  tempi = 310.0,
  temp0 = 310.0,
  ntt = 3,    
  gamma_ln=1.0,   
  ntp = 1,
  pres0 = 1.0,
  taup = 2.0,
  nstlim = 50000, ! 100 ps
  ntave = 0,
  dt = 0.002,
  ntpr = 5000,
  ntwx = 5000,
  ntwr = 5000,
  nmropt = 1 ! restraints para US                                                                                                                 
 /                                                                             
 &wt
  type='DUMPFREQ',istep1=100
 &end
 &wt
  type='END',
 &end
 DISANG=restraints/distance_18.50.res
 DUMPAVE=umbrella/eq_distance_18.50.dat
