# Supplementary material for: Computational Insights into Glucose Tolerance and Stimulation in a Family 1 β‑glucosidase
Source: J Chem Inf Model. 2025 Jul 1;65(13):7102–12. doi: 10.1021/acs.jcim.5c00922 (PMC12264956; doi:10.1021/acs.jcim.5c00922)
Supplement: Supplementary file 1 [file ci5c00922_si_001.zip › files/systemA_US/inputs/din_29.00.in]

Dynamics
 &cntrl
  imin = 0, 
  irest = 1,
  ntx = 5,  
  ntb = 1,    
  cut = 8.0, 
  ntc = 2,  
  ntf = 2,  
  iwrap = 1, 
  ioutfm = 1, 
  tempi = 310.0, 
  temp0 = 310.0,  
  ntt = 3,    
  gamma_ln=1.0,   
  ntp = 0,   
  pres0 = 1.0, 
  taup = 2.0, 
  nstlim = 150000000, ! 300 ns
  ntave = 0,    
  dt = 0.002,   
  ntpr = 5000,  
  ntwx = 50000,  
  ntwr = 50000,
  nmropt = 1 ! restraints para US  
 /                                                                   
 &wt                                                                           
  type='DUMPFREQ',istep1=100  ! salvar RC a cada 100 passos
 &end                                                                          
 &wt                                                                           
  type='END',                                                                  
 &end                                                                          
 DISANG=restraints/distance_29.00.res                                                
 DUMPAVE=umbrella/dyn_distance_29.00.dat
